# Supplementary material for: Analysis of Drought Tolerance and Associated Traits in Upland Cotton at the Seedling Stage
Source: Int J Mol Sci. 2019 Aug 9;20(16):3888. doi: 10.3390/ijms20163888 (PMC6720584; doi:10.3390/ijms20163888)
Supplement: Supplementary file 1 [file ijms-20-03888-s001.zip › Supplementary files/Supplementary Table S1.xlsx]

## Sheet: accessions
Table S1 Phenotypic data of 316 upland cotton accessions
Number	Germplasm	CWS	EWS	LC	LT
		mean±SD	mean±SD	mean±SD	mean±SD
1	zhong02191	0.5±0.5	0.83±0.16	39.7±0.69	32.7±0.64
2	zhong040418	1.67±0.33	0.83±0.16	40.65±0.05	32.37±0.36
3	zhong040618	2.67±0	0.5±0.5	44±1.3	32.97±0.36
4	zhong040712	3.83±0.83	2.5±0.5	42.35±2.65	33.05±0.12
5	zhong051811	3±1	0.83±0.16	49.4±0.19	33.17±0.11
6	zhong051822	2.83±0.5	1.33±0.33	44±1	33.7±0.25
7	zhong061832	1.5±0.83	0.17±0.16	50.7±1	33.85±0.12
8	zhong071239	1.33±1.33	0.67±0.33	53.2±1.39	33.67±0.01
9	PB12-1-10	3.5±1.5	2.33±0.33	51.05±0.25	33.6±0.15
10	PB12-1-7	2.5±1.5	1±0.33	44.95±2.04	33.52±0.21
11	PB12-1-8	2.67±0.33	1.5±1.5	48.3±0.49	33.42±0.28
12	zhong1476	0±0	0±0	50.05±0.25	33.25±0.2
13	zhong151222	4.17±1.83	2.17±0.16	52.4±0.79	34.12±0.13
14	zhong152201	5.08±0.42	3.92±0.58	58.05±1.04	34.05±0.12
15	SQ152201	4.5±0.17	2.67±0.66	52.7±0.49	34.1±0.25
16	zhong152214	4.17±0.83	2.17±0.16	48.15±1.44	33.62±0.51
17	SQ152224	2.33±1.67	0.83±0.16	48.6±2.09	34.1±0.42
18	2011SS	3.17±0.17	1.83±0.83	61.65±0.75	34±1.07
19	QS2012-3	4.67±0.67	3.17±0.16	56.7±1.19	34.05±0.37
22	29-42	3.22±1.88	1.5±0.5	54.2±2.19	34.2±0.19
23	6426	3.25±0.08	1.67±0.66	54.9±0.19	34.45±0
27	SF06	3.83±1.17	2±0.33	55.7±0.19	34.35±0.19
30	baimian17	4.43±0.77	2.33±0	61.2±0.59	34.35±0.27
32	Deltapine20	4.67±0.33	4.17±0.16	56.1±0.39	34.55±0.25
34	guannong1	5.5±0.5	4.33±0.33	56.3±1.2	34.12±0.41
35	han2490	2.5±0.5	1.33±0.33	46.4±0.59	34.1±0.42
36	han656	0.83±0.83	0.17±0.16	43.05±0.05	34.1±0.44
37	han559	1.67±1	0±0	41.55±0.05	34.12±0.41
38	han667	4.17±1.83	2.67±1.33	52.4±0.29	33.82±0.61
39	han686	2.5±0.5	0.67±0.33	43.45±1.25	34.05±0.42
40	han9609	0.5±0.5	1.33±1	43.1±0.1	33.9±0.17
41	heishanmian1	5.75±0.25	5.08±0.58	55.9±1.79	34.1±0.59
42	jinmian3	5.17±0.17	4±0.33	59.6±0.6	34.37±0.33
43	jinmian10	3.83±0.17	3.83±1.16	53.15±0.35	33.92±0.56
44	jinmian21	6±0	3.5±0.5	54.95±0.75	34.17±0.33
45	jinmian23	4.75±0.75	1.83±0.16	50.8±1.59	34.02±0.36
46	jinmian5	4.67±1.33	2.67±1.66	56.95±1.04	33.72±0.31
47	liaomian10	4.33±1.67	3±1	49.55±0.15	33.72±0.28
49	liaomian5	4.85±0.15	1.33±1.33	53.75±0.04	32.87±0.81
50	liaomian6	3.67±0.67	2.42±0.91	53.25±0.14	33.77±0.31
51	liaomian7	5.83±0.17	3.5±1.5	58.35±0.34	33.5±0.42
52	liaomian9	3.5±1.5	3±1	46.8±2.6	33.12±0.76
53	liaoyangduanjie	4±1	2.17±1.16	47.05±0.05	33.7±0.19
54	lu154	5.17±0.17	2.83±0.16	58.1±0.5	33.75±0.37
55	lu890	3.67±1.67	3.17±0.16	48.2±1.19	33.6±0.44
56	lumina2153	5±1	3.17±0.16	61.05±0.35	33.2±0.62
57	nongken5	5.17±0.83	1.83±0.83	56.1±0.79	33.97±0.26
58	shan70	4.5±0.83	2±0	50.25±0.04	34.2±0.27
59	shizao1	3.5±0.5	1.33±0.66	51.15±0.34	33.92±0.13
60	shizao2	1.17±0.83	0.33±0.33	58.8±0.7	34±0.14
61	shizao3	5.67±0.33	2.33±0.33	57.35±0.55	34.05±0.45
62	xia13-7	3.83±0.17	2±1.66	63.2±2	33.25±0.57
63	xia25	3.33±0.33	1.33±0.33	57±0.3	34.02±0.16
64	xiazao1	1±0.33	0.67±0.66	52.45±1.34	33.55±0.47
67	xinluzao11	4.33±0.33	3.33±0.66	46.1±0.19	34.12±0.03
68	xinluzao36	2.83±1.17	1.17±0.16	47.55±0.05	34.35±0.09
70	xinluzao42	1.83±1.17	0.17±0.16	52.35±0.05	34.22±0.28
71	xinluzao45	6±0	4.83±0.16	59.15±1.15	34.12±0.13
72	xinluzao4	5.5±0.5	2.83±0.83	41.1±0.3	34.22±0.11
73	xinluzao6	6±0	4.87±0.46	52.2±1.79	34.77±0.03
75	xinluzao8	4.67±0.67	1.17±0.16	49.7±2.09	34.75±0.17
76	xinluzao9	5.17±0.83	3.5±0.5	47.45±4.14	34±0.14
77	xinxiang368	3.33±1.33	2.33±0.33	54.85±0.55	34.32±0.26
78	yu1335	4±1	2.33±0.33	46.35±0.25	34.07±0.56
80	yuzao8E13	5.17±0.83	1.5±0.16	55.2±1	34.7±0.3
81	yuzao910	2.5±0.83	0.83±0.5	45.75±0.44	34.45±0.57
82	yunzaoN177	2±0	1.5±0.5	51.75±1.25	34.25±0.27
83	yunzaoN95	3.33±0	2.33±0.33	53±1.89	34.35±0.55
84	zhong416	1.5±0.83	0.67±0.66	55.3±0	33.95±0.8
85	zhong425-5	2.33±0.33	0.83±0.83	45.45±0.64	34.3±1.25
86	zhong716	1.5±0.5	0.67±0.66	46±0.39	34.4±0.59
87	zhong751213	2.17±1.17	1.33±1.33	50.8±1.4	34.72±1.03
88	zhongchuang88	1.33±1.33	1.33±1.33	43.75±0.65	34.07±0.63
90	zhongmiansuo14	4±1.33	3.5±0.5	48.95±0.74	34.52±0.63
91	zhongmiansuo16	4±0.67	2.5±0.16	52.9±0.1	33.95±0.52
92	zhongmiansuo20	1.67±1.67	0.5±0.5	47.1±0.49	34.15±0.57
93	zhongmiansuo24	1.17±1.17	0.83±0.83	39.2±0.39	34.2±0.62
94	zhongmiansuo27	1.17±1.17	0.83±0.83	40.75±0.34	33.42±0.76
95	zhongmiansuo30	0±0	1±1	44.15±0.05	33.4±1.12
96	zhongmiansuo36	1±1	0.67±0.66	45.55±0.85	34.12±0.68
97	han256	0.5±0.5	0.33±0.33	43.7±0.5	33.4±0.5
98	zhongmiansuo37	0±0	0±0	50.4±0.79	33.52±0.78
99	zhongmiansuo42	2.17±0.17	0.67±0.33	52.35±2.25	34.5±0.85
100	zhongmiansuo50	2.5±0.5	2.17±0.16	63.8±1.4	34.77±0.98
101	zhongmiansuo58	1.17±1.17	1.5±0.5	51.25±0.45	34.55±0.94
102	zhongmiansuo64	2.17±0.83	2±1	49.6±0.8	34.65±0.87
103	zhongmiansuo74	2.33±0.67	0.67±0.66	52±0.69	34.65±0.55
104	776	2.33±1	1.77±0.56	57.6±0.5	35.02±0.83
105	20398	3.67±1.67	1±1	51.4±0.79	34.87±0.63
106	61930	5.33±0.67	2.67±0.33	54.85±1.64	35.02±0.73
107	61995	2.5±0.5	2.33±1	46.3±0.3	35.37±0.78
108	102909	3.17±1.17	2.5±0.5	55.65±1.15	34.95±0.77
109	103026	1±1	0.17±0.16	52.3±1.5	34.35±1
110	103028	4.83±0.83	4±1.66	58.25±0.95	35.07±0.38
111	103030	4.17±0.83	2.83±0.83	62.7±0.29	34.95±0.52
112	103032	3.33±0.33	2±1	53.95±0.64	35.07±0.63
113	103075	2±0	0.83±0.16	48±0.2	34.72±0.56
114	103164	5.5±0.5	5±0	59.2±1	35.22±0.63
115	103245	5.8±0.2	4.43±0.56	63.05±0.85	35.5±0.72
116	103297	5.5±0.5	5.5±0.5	58.65±0.05	34.92±0.31
117	109056	5.67±0.33	4.33±0.33	54.6±0	34.6±0.25
118	SPPB12-1-7	5±0	5.42±0.08	61.9±0.19	34.45±0
119	SPPB12-1-9	4.33±1.67	3.33±0.66	49.95±0.84	35.1±0.44
120	SPPB12-2-7	4.33±1	3.67±0.33	58.05±0.95	34.52±0.31
121	298	4±0	3.5±0.5	63.9±0.29	35.32±0.61
122	602186	4.77±0.23	4.27±0.06	58±0.79	35±0.37
123	CG3020-1	3.33±0	2.27±0.93	53.65±1.85	35.05±0.47
124	CG3020-3	4±0	3.5±0.5	56.15±0.14	34.5±0.17
125	FM1735	3.83±0.17	3.33±0	54.2±1.19	34.72±0.43
126	G2005	1.5±0.5	2.33±0.33	52.7±1.29	34.17±0.66
127	GK44	5.17±0.83	4.83±1.16	56.8±1	34.77±0.01
128	H109	4.67±1.33	3±0.33	52.35±0.14	34.95±0.17
129	H559	5.33±0.67	4.67±1.33	59.15±0.25	34.9±0
130	LIH33	5±1	4.58±0.91	57.3±2.8	34.5±0.17
131	Phy-7	4.83±1.17	3±0.33	54.75±0.54	34.62±0.06
132	STS458	5.17±0.83	4.27±0.93	61±0.2	34.5±0.05
133	TM-1	5±1	4.17±0.83	60.75±0.65	34.4±0.14
134	aoshimian4406	3.67±1	1.17±0.83	58±1.1	34.4±0.17
135	baimian985	4.17±1.83	2±0	56.95±1.04	34.07±0.23
136	cang198	3.67±1.67	1.33±1.33	61.65±0.75	33.12±0.68
137	chunbeibao	4±1	2.67±0.33	49.4±0.79	33.67±0.43
138	chunnanbao	4.83±1.17	3±1	55.3±0.9	33.02±0.91
139	Deltapine14	5.2±0.8	4.27±1.06	45.2±0.5	33.5±0.62
140	Deltapine15	3±2	1.67±0.33	53.85±0.55	33.25±0.6
141	fanmian3	3.5±1.5	1.92±1.58	58.75±0.45	33.25±0.6
142	ganzao109	4.5±1.5	2.33±1	44.85±0.75	34.05±0.39
143	guoxinmian11	5.33±0.67	4.67±0.66	60.2±0.29	33.8±0.6
144	han7860	4±2	1.83±0.5	52.65±1.44	34.25±0.1
145	ji4025	4.5±1.5	3±1.33	49.3±1.3	34.42±0.11
146	jinmian26	2±2	1±0	56.8±0.8	34.45±0.07
147	BM03	3±3	1.5±1.5	48.2±0.19	34.75±0
148	kelin098	5±0.33	4.17±0.83	56.8±1.1	34.87±0.28
149	liaomian23	3.33±1	1.5±0.16	52.65±0.34	35±0.45
150	liaomian27	4.2±0.2	4.18±0.51	59.2±0.29	34.22±0.26
152	lu05R59	3.7±0.7	3.27±1.93	53.15±2.15	34.62±0.58
153	lu7619	1.17±0.17	1±0	48.2±0.59	34.25±0.02
154	lumianyan17	4.83±1.17	4.17±1.16	55.6±0.19	35±0.07
155	lumianyan21	3.17±1.17	3±1	57.05±0.74	34.72±0.63
156	lumianyan28	4.5±0.5	3.92±0.58	54.15±1.35	35.1±0.05
157	lumianyan36	4.83±1.17	2.83±0.5	52.35±0.14	34.82±0.61
158	lumianyan38	5.83±0.17	5.5±0.5	61.3±0.7	35.22±0.36
159	miaobao21	4.33±0.67	2.67±1.33	53.05±0.35	34.95±0.07
160	renhe39	5.5±0.5	4±0.33	58.3±0.19	35.15±0.37
161	rihuimian6	4.33±0	3.17±0.83	55.55±0.15	35.62±0.51
162	shannongSF01	4±0	4.17±0.16	63±0	35.4±0.44
163	shan79	3.17±1.17	2.25±0.75	62.25±1.75	35.15±0.62
164	Stoneville2B	4.67±0.67	3.92±0.91	54.6±1.49	35.57±0.68
165	xinmian33B	2.83±1.17	2.17±0.83	57.05±1.55	35.55±0.69
166	xinzhimian5	4.33±0.33	1.67±0.66	57.65±1.34	35.35±0.62
167	yinhuashu	4.5±0.5	4±0	63.35±1.25	33.97±0.01
168	you009	4.33±0.33	2.33±0.33	55.75±0.95	34.82±0.36
169	zhong109	3.33±1.67	0.67±0	52.1±0.1	35.05±0.82
170	zhongmiansuo17	4±1	2.58±1.91	54.15±0.94	34.62±0.51
171	zhongmiansuo19	4.83±0.83	3±0	55±0.89	34.62±0.66
172	zhongmiansuo43	4±1	3±1	47.45±0.44	34.77±0.68
173	zhongmiansuo60	1.67±1	0±0	41.55±0.15	34.57±0.83
174	zhong662	3±1	2.42±0.08	48.9±0.1	34.12±0.48
175	zhong679	2.67±2.67	1.83±0.83	48.75±0.75	33.65±0.67
176	zhongmiansuo69	3.17±0.17	1.83±0.16	50.3±0	34.42±1.33
177	zhong800319	1.67±1	0.83±0.16	44.7±0.79	34±0.85
178	zhong915	3.33±1.33	2.67±1.33	42.9±0.1	33.27±0.61
179	zhongmiansuo12	0.83±0.17	0.33±0.33	41.5±0.89	32.9±1.65
180	zhongmiansuo35	1.5±1.5	0.83±0.83	47.8±0.7	32.42±1.03
182	zhongmiansuo45	3±1	2.17±0.16	54.65±0.84	34.17±1.26
183	zhongmiansuo49	2.67±2.33	2.5±1.5	47.2±0.69	34.37±1.01
184	zhongmiansuo7	2.67±0.33	1.5±0.16	52.1±0.19	34.25±1.42
185	zhongzhimian8	2.5±0.5	2.17±0.16	47.85±1.55	33.47±1.26
186	zhongzhimianGD89	4±1.33	2.33±0.33	51.05±0.35	35.07±0.78
187	shan920346	3.17±0.5	1.17±0.83	57.3±0.5	34.97±0.66
188	xianⅢ9704	2±0.33	0.67±0.66	53.1±1.9	34.6±0.75
190	USA-1	1.93±1.27	0.5±0.5	49.45±0.94	34.82±0.41
191	JEJS	3.67±0.33	1.67±0.33	47.1±0.1	35.4±0.64
193	yumian1	4.58±0.92	2±0	52.6±0.3	35.17±0.53
194	huazhong910102	5.5±0.5	3.33±0.66	55.6±1.59	35.2±0.5
196	ken6614	4.83±0.5	3.33±0.66	66.55±1.34	35.3±1.17
197	ken0074	1±0	0.67±0.66	51.65±1.25	35.45±0.7
198	chuan239-1	3.3±0.97	1.77±0.56	53.65±0.44	35.25±0.5
199	bamian3号	5±0	3±0.33	59.15±0.14	35.35±0.37
200	chuan338	2.33±0.33	2.5±0.5	49.4±0.69	34.97±0.01
201	chaun267	4.17±1.17	2.5±0.5	59.55±0.15	35.35±0.25
202	chuan65	4.47±0.8	2.77±0.56	56.15±0.85	35.32±0.41
203	chuan01	4±1	1.83±0.16	48.6±0.1	35.17±0.38
205	xinluzao2	4.83±0.17	3±1.66	57.95±0.25	35.22±0.33
207	xinluzao10	4.85±0.15	3.85±0.85	61.2±0	34.12±0.36
208	xinluzao12	5.33±0.67	4.67±1.33	58.4±1.69	34.45±0.35
209	xinluzao13	4±0	1.67±0	49.8±0.8	34.67±0.03
210	xinluzao15	2.33±1.67	2.17±1.16	44±0.2	33.75±0.9
211	xinluzao16	4.5±1.5	2.67±1.33	45.75±0.54	34.02±0.36
212	xinluzao17	4±0.67	2±0.33	45.4±0.5	34.35±0.12
213	xinluzao18	2.17±0.5	1.17±0.5	53.2±0.79	34.8±0.27
214	xinluzao19	4.43±0.23	3.17±0.16	44.5±1.5	34.5±0.02
215	xinluzao20	4.77±0.43	3.1±0.09	50.4±0.5	34.5±0.05
216	xinluzao21	4.27±0.27	2.27±0.06	54.5±1	34.67±0.16
217	xinluzao22	4±0	1.33±0.33	50.6±0.89	34.87±0.26
218	xinluzao23	4±0.67	1.77±0.56	54.8±1.4	34.7±0.07
219	xinluzao24	5.5±0.5	4.5±0.5	52.45±0.94	34.67±0.18
220	yumian5	3±0.33	1.5±1.5	55.2±0.09	34.25±0.32
221	yumian18	3±0	0.5±0.5	48.8±0	33.97±0.36
222	yumian21	0.5±0.17	0.17±0.16	55.15±0.44	33.12±0.31
223	yun1729	5.75±0.25	5.25±0.25	57.65±0.05	34.12±0.06
224	zhemian11	4.33±0.33	3.33±0	59.8±1.4	33.35±0.47
225	Tkuo	3.83±0.17	2.17±0.83	53.1±0.1	34.22±0.03
226	bo425	1.33±0.33	0.17±0.16	43.85±0.95	33.77±0.13
227	xinluzhong60	5.67±0.33	4.67±0.66	48.7±0.19	34.52±0.08
228	kenN27-3	2±0.33	0.5±0.5	47.75±0.14	33.5±0.27
229	B-3	5.25±0.25	4.75±0.25	54.9±1.1	34.1±0.12
230	xinluzao25	5.67±0.33	2.67±0.66	56.55±1.75	34.55±0.25
231	xinluzao26	4.33±1.67	3.17±1.83	53.3±0.3	34.57±0.43
232	xinluzao27	5.83±0.17	4±1	57.9±1	34.27±0.08
233	xinluzao28	4±0.33	1.83±1.83	61.4±1.1	34.37±0.16
235	xinluzao30	0.83±0.83	0±0	55.1±0.1	33.7±0.22
236	xinluzao32	0.33±0.33	0±0	56.05±0.15	33.8±0.47
237	xinluzao33	3.43±1.1	0.83±0.83	51.7±6.19	34.4±0.67
239	xinluzao35	4.33±0.33	1.67±0.33	53.15±1.04	34.22±0.41
240	xinluzao37	4.67±0.67	1.83±0.83	59.45±0.44	34.55±0.42
242	xinluzao39	2.17±1.17	0.83±0.83	44.25±0.25	33.67±0.58
243	xinluzao40	3.5±1.5	1.5±0.5	44.8±1	34.82±0.63
244	xinluzao41	3.33±1.67	1.33±0.66	55.6±0.89	34.45±0.42
245	xinluzao46	4.67±0.67	1.83±0.83	54.6±0.3	34.87±0.51
247	xinluzao48	2.83±0.17	1.83±0.83	50.75±0.04	34.27±0.26
248	xinluzao49	4.25±0.25	3.42±1.08	44±1.2	34.65±0.67
249	xinluzao50	5.67±0.33	4±0	55.6±1.4	34.77±0.53
250	xinluzao51	1.5±0.5	0±0	47.05±0.24	34.07±0.63
251	xinluzhong1	5.1±0.1	3.77±1.43	47.4±0.1	35±0.5
257	xinluzhong7	4.68±0.02	3.35±0.35	44.1±0.3	34.22±0.23
258	xinluzhong8	5±1	3.67±0.33	47.35±0.84	34.77±0.56
259	xinluzhong9	5±1	3.92±1.25	55.75±0.14	34.42±0.71
260	xinluzhong10	6±0	2.83±1.83	59.05±0.45	35±0.6
261	xinluzhong12	3.67±0.67	2.5±1.5	58.45±1.34	34.42±0.63
263	xinluzhong14	5.17±0.17	2.33±0.33	50.2±0.19	34.52±0.96
264	xinluzhong15	4.17±1.17	2.67±1.66	53.4±0.5	35.22±1.13
265	xinluzhong16	5.33±0.67	4.5±0.5	57.25±0.04	34.45±0.37
266	xinluzhong17	3.83±1.83	2.17±1.16	52.95±0.05	34.32±0.86
267	xinluzhong19	5.33±0.33	2±1.33	52.85±0.55	34.65±0.75
269	xinluzhong21	1.5±0.5	0.33±0.33	50.65±0.25	34.45±0.97
270	xinluzhong22	3.43±0.9	1±1	48.8±0.3	34.05±0.92
272	xinluzhong26	3.77±1.1	1.67±0.33	53.85±0.45	34.57±0.93
273	xinluzhong27	5±1	3.67±0.66	55.35±1.35	34.95±1.07
274	xinluzhong28	2±0.67	0.5±0.5	53.4±0.89	34.2±0.97
275	xinluzhong30	3.5±0.5	2.5±0.5	54.9±1.79	34.17±0.86
276	xinluzhong32	2.5±1.17	1.5±0.5	41±0.79	34±0.72
277	xinluzhong34	2±0.33	0.5±0.16	37.2±0.19	34.07±1.33
278	xinluzhong35	2.83±0.17	1±0	49.7±0.29	34.32±1.31
279	xinluzhong40	4.17±0.17	3.17±0.5	52.75±3.34	34.65±2.35
280	xinluzhong41	3.5±1.5	1.17±1.16	47±0.6	33.6±2
281	xinluzhong45	4.17±1.83	3±1	48±0.2	35.5±2.17
282	xinluzhong46	4.5±0.5	2±0.66	54.1±0.1	34.75±1.72
283	xinluzhong47	5.33±0.33	3.33±0	55.85±0.45	34.92±1.61
284	KZGL	4.67±0.67	3.17±0.5	62.2±0.79	34.82±1.58
285	jiangyin1	4±1.33	3.1±0.09	57.75±0.95	34.72±1.28
287	xinluzao60	5±1	2.33±0.66	58.65±1.34	35.27±1.68
288	guoxinmian9	5.17±0.17	4.17±0.16	57.7±0.69	34.85±1.42
289	junmian1	4.83±0.17	3.33±0.33	51.15±0.34	34.87±1.28
290	huiyuan717	2.33±0.33	0.5±0.5	48.95±0.74	35.02±1.61
291	yunzao219	4.67±0.33	3±1	57.65±0.44	35.1±1.22
292	yunzao33-356	4.17±0.83	3±1	50.05±0.45	35.35±1.45
295	chaoyangmian2	6±0	3.5±0.83	54.5±0.1	35.15±1.3
296	dunmian77-116	5.17±0.83	2.83±1.83	53.25±0.25	34.87±1.28
298	guannongzaoC-50	6±0	5.5±0.5	56.35±0.25	35.25±1.32
300	yanzao1	5.83±0.17	4.67±0.33	52.35±0.44	34.97±0.98
301	yanzao2	5.5±0.5	4.33±0.33	52.2±0.39	34.4±1.3
302	liaojinmian6	5±1	4.33±0.33	58.45±2.54	34.65±1.22
304	jinken69-2	5.08±0.42	2.6±0.6	53.5±2.09	34.67±1.46
305	jinken148-39	2.5±0.5	1.5±1.5	49.1±2	34.07±1.26
306	zhuangjiahan102	5.27±0.07	2.83±0.16	50.2±0.19	34.35±0.75
307	yinmian4	5.5±0.5	4.5±0.5	57.5±0.39	35.02±0.93
308	ejing1	4.17±1.83	4.67±1.33	50.85±0.55	34.7±0.75
310	Stoneville4B	3.09±0.57	2.17±0.83	43.35±0.14	33.65±1.1
311	jimian10	3.5±0.5	3.83±0.16	54.1±0.6	35.15±0.95
312	jimian11	1.33±0.67	0.67±0.66	48.85±0.05	33.92±0.86
313	jimian12	5±1	3.5±1.16	45.3±0.5	35.07±0.61
314	emian16	5.6±0.4	4.27±0.73	67.85±1.55	34.97±0.86
315	emian17	4.67±0.33	3.5±0.5	56.1±0.19	34.8±0.57
316	sumian4	6±0	4±1.33	54.7±0.69	34.55±0.52
317	ekangmian2	4.75±0.75	3.42±2.08	55.05±0.85	34.77±0.51
318	ekangmian3	5.43±0.57	5.27±0.06	59.1±0.5	34.55±0.04
319	ekangmian6	4.17±0.17	2.5±0.16	55.4±0.79	34.05±0.44
321	xuzhou142	5.83±0.17	4.33±1	57.45±0.75	34.42±0.23
322	sumian9	3.17±0.83	1.67±0.66	51.1±0.1	34.52±0.53
323	sumian12	4.67±0.33	2.83±0.5	57.7±0.69	34.62±0.31
324	sukang191	4±1	2.67±0.33	52.9±0.59	34.25±0.25
326	gangmian2	5.25±0.25	4.08±0.41	62.75±1.25	32.6±0.55
327	kezi201	2.6±0.4	1.33±0.33	54.45±1.14	33.7±0.09
328	daihongdai	4.17±0.17	2.67±0.66	56.25±0.64	32.87±0.23
329	yishuhong	3.67±1.33	1.67±0.33	49.85±1.05	33±0.3
330	bomian1	4.5±0.83	1.83±1.83	51.05±0.75	33.85±0.07
331	kemian4	2.33±1.33	0.17±0.16	50.8±0.89	34.02±0.46
332	ganmian11	1.83±1.83	1±1	48±1.6	33.65±0.37
333	ganmian12	2.83±1.5	1.5±1.5	48.45±0.34	34.7±0.6
334	xiangmian13	2.33±0.33	1.5±0.83	56.15±0.14	34.92±0.76
336	yapengmian	5±0	2.33±1	51.05±0.05	34.92±0.66
338	611bo	5.33±0.67	4.67±1.33	47.35±0.05	34.9±0.5
339	annong121	5.83±0.17	4±0.33	61.1±1.4	35.25±0.64
342	dezimian531	5.83±0.17	4.67±0.33	59.15±1.15	35.2±0.69
343	dunmian1	4.5±0.17	3±0.33	56.75±0.54	35.47±0.56
344	dunmian2	5±0.67	2±0.66	47.8±0.8	35.55±1.3
345	ganmian2	3.17±0.5	1.67±0.66	47.65±0.44	35.67±1.01
346	ganmian3	3.4±1.4	3±1	48.9±0.5	34.67±0.31
347	ganmian47	4.33±0.67	3±0.66	44.25±0.44	36.05±1.05
348	Deltapine-gy	6±0	5.5±0.5	50.95±0.05	35.37±0.63
349	ji668	4.5±0.5	4±0	56.15±1.75	35.97±0.98
350	jimian25	5.5±0.5	4±1	51±0.89	36.22±1.03
351	jinmian5	4.83±0.17	2.5±0.5	46.3±0.7	36.25±1.07
352	keke1543	3.25±0.25	3.17±1.16	57.05±1.55	35.85±0.92
353	ningmian1	5.5±0.5	3.5±1.5	56.05±1.65	36.07±0.93
354	ningmian22	0.83±0.83	2±0	48.3±0.3	35.47±1.18
355	nongda94-7	6±0	3.5±0.5	59.15±2.25	36.2±1.15
356	nongdamian8	4±1	4±1	63.65±2.84	36.2±1.1
357	shumian1	4.17±0.83	3.33±0.66	54.85±0.05	35.75±1.02
359	sumian1	4±0.67	3.17±0.16	52.45±0.44	36.05±1.5
360	sumian22	3.33±1.33	2±0	52.5±0.39	35.27±1.41
361	xiangmian10	2±0.67	1±1	51.45±0.25	35.87±1.21
362	xuzhou219	4.67±1.33	3.17±1.5	49.75±0.54	35.3±0.67
364	yumian1	5.1±0.9	5.1±0.9	53.25±0.04	35.52±0.81
365	yumian2	5.83±0.17	5.33±0.66	33.68±0.02	35.55±0.92
366	xinluzao53	0.83±0.5	0±0	32.9±0.05	34.62±0.88
