# Supplementary material for: Analysis of Drought Tolerance and Associated Traits in Upland Cotton at the Seedling Stage
Source: Int J Mol Sci. 2019 Aug 9;20(16):3888. doi: 10.3390/ijms20163888 (PMC6720584; doi:10.3390/ijms20163888)
Supplement: Supplementary file 1 [file ijms-20-03888-s001.zip › Supplementary files/Supplementary Table S2.xlsx]

## Sheet: snp
Table S2 The summary of loci associated with drought tolerant traits identified by genome-wide association study(GWAS) with different models in upland cotton accessions.
Traits	SNP loci	Chromosome	Position(Mbp)	P value	Major allele	Minor allele	Allele	Models
EWS	A05:89580589	A05	89.5806	2.6709e-06	C	A	C/A	GLM
	A05:89717711	A05	89.7177	5.2754e-07	T	C	T/C	GLM
	A05:89762730	A05	89.7627	5.138e-07	C	G	C/G	GLM
	A05:89762936	A05	89.7629	8.7018e-07	G	A	G/A	GLM
	A05:89984532	A05	89.9845	1.6176e-06	A	G	A/G	GLM
	A05:90061632	A05	90.0616	7.1961e-08	G	A	G/A	GLM
	A05:90150044	A05	90.15	1.0472e-06	A	G	A/G	GLM
	A11:86279835	A11	86.2798	7.4171e-07	A	G	A/G	GLM
CWS	A01:92213571	A01	92.2136	2.3131e-06	A	G	A/G	GLM
	A05:4580354	A05	4.58035	2.8009e-06	T	A	A/T	GLM
	A11:45127798	A11	45.1278	1.4622e-06	T	C	T/C	GLM
LT	D03：20786242	D03	20.7862	2.65e-06	T	C	T/C	GLM
	D03：25327187	D03	25.3272	1.7053e-06	A	T	A/T	GLM
	D03：25327414	D03	25.3274	1.4493e-06	T	C	T/C	GLM
	D03：25669014	D03	25.669	2.6589e-06	A	C	A/C	GLM FASTLMM
	D03：25729410	D03	25.7294	3.9607e-07	A	G	G/A	GLM FASTLMM
	D03：25991794	D03	25.9918	4.0363e-07	A	G	A/G	GLM FASTLMM
