# Supplementary material for: Analysis of Drought Tolerance and Associated Traits in Upland Cotton at the Seedling Stage
Source: Int J Mol Sci. 2019 Aug 9;20(16):3888. doi: 10.3390/ijms20163888 (PMC6720584; doi:10.3390/ijms20163888)
Supplement: Supplementary file 1 [file ijms-20-03888-s001.zip › Supplementary files/Supplementary Table S3.xlsx]

## Sheet: Sheet1
Table S3 Details of candidate genes on chromosome A05 with EWS trait via genome-wide association study (GWAS) in upland cotton
SNP loci	Gene ID	Start	End	Annotation in Arabidopsis		Gene-based association with traits	Region
	Gh_A05G3440	89474176	89477088	AT3G09040	Pentatricopeptide repeat (PPR) superfamily protein
	Gh_A05G3441	89542393	89568381	AT5G52070	Agenet domain-containing protein
	Gh_A05G3442	89569141	89569371		unknown
	Gh_A05G3443	89594950	89598060	AT5G04990	SAD1/UNC-84 domain protein 1
	Gh_A05G3444	89610283	89612277	AT5G04940	SU(VAR)3-9 homolog 1
	Gh_A05G3445	89629014	89648429	AT3G10690	DNA GYRASE A
	Gh_A05G3446	89649943	89651341	AT1G66240	homolog of anti-oxidant 1
A05:89717711	Gh_A05G3447	89705229	89725536	AT3G52240	unknown protein	yes	intron
	Gh_A05G3448	89726482	89728310	AT3G54290	unknown
	Gh_A05G3449	89734482	89738103	AT3G10620	nudix hydrolase homolog 26
	Gh_A05G3450	89739515	89744281	AT2G26230	nodulin 35, putative
	Gh_A05G3451	89756080	89757269	AT5G07020	proline-rich family protein
A05:89762730 A05:89762936	Gh_A05G3452	89760158	89782794	AT5G45140	nuclear RNA polymerase C2	yes	intron
	Gh_A05G3453	89845075	89846100	AT5G07010	sulfotransferase 2A
	Gh_A05G3454	89859868	89860392		unknown
	Gh_A05G3455	89866769	89867506	AT5G06990	Protein of unknown function
	Gh_A05G3456	89881220	89881522	AT5G42905	Polynucleotidyl transferase,
	Gh_A05G3457	89883499	89893989	AT5G09860	nuclear matrix protein-related
	Gh_A05G3458	89896631	89903844	AT3G12280	retinoblastoma-related 1
	Gh_A05G3459	89907023	89913763	AT3G12280	retinoblastoma-related 1
	Gh_A05G3460	89920656	89922003	AT4G29510	arginine methyltransferase 11
	Gh_A05G3461	89926427	89928928	AT2G38730	Cyclophilin-like peptidyl-prolyl cis-trans isomerase family protein
	Gh_A05G3462	89959341	89959733	AT3G56710	sigma factor binding protein 1
A05:89984532	Gh_A05G3463	89986790	89999276	AT5G13530	protein kinases	yes	upstream
	Gh_A05G3464	90005943	90010090	AT3G12600	nudix hydrolase homolog 16
	Gh_A05G3465	90039191	90039433
	Gh_A05G3466	90071926	90074246	AT3G54390	sequence-specific DNA binding transcription factors
	Gh_A05G3467	90108371	90110301	AT5G07030	Eukaryotic aspartyl protease family protein
	Gh_A05G3468	90140563	90141602	AT3G27890	NADPH:quinone oxidoreductase
	Gh_A05G3469	90160296	90161681	AT2G40520	Nucleotidyltransferase family protein
	Gh_A05G3470	90170774	90171754	AT3G27890	NADPH:quinone oxidoreductase
	Gh_A05G3471	90193596	90194324	AT2G35170	Histone H3 K4-specific methyltransferase SET7/9 family protein
	Gh_A05G3472	90194467	90197396	AT3G07960	Phosphatidylinositol-4-phosphate 5-kinase family protein
	Gh_A05G3473	90198867	90203240	AT1G50480	10-formyltetrahydrofolate synthetase
	Gh_A05G3474	90259139	90262864	AT3G54450	Major facilitator superfamily protein
	Gh_A05G3475	90313979	90314632	AT3G57040	response regulator 9
	Gh_A05G3476	90315439	90318102	AT1G80750	Ribosomal protein L30/L7 family protein
	Gh_A05G3477	90320820	90327025	AT3G54460	SNF2 domain-containing protein / helicase domain-containing protein / F-box family protein
	Gh_A05G3478	90328227	90339440	AT1G79600	Protein kinase superfamily protein
	Gh_A05G3479	90341776	90342573	AT5G13810	Glutaredoxin family protein
	Gh_A05G3480	90359559	90361639	AT5G09850	Transcription elongation factor (TFIIS) family protein
	Gh_A05G3481	90365016	90365252
	Gh_A05G3482	90365949	90369734	AT3G54480	SKP1/ASK-interacting protein 5
	Gh_A05G3483	90371742	90371957
	Gh_A05G3484	90383340	90385000	AT5G14050	Transducin/WD40 repeat-like superfamily protein
	Gh_A05G3485	90389716	90389973	AT2G31945
	Gh_A05G3486	90392452	90393839	AT3G56230	BTB/POZ domain-containing protein
	Gh_A05G3487	90403516	90404553	AT3G56230	BTB/POZ domain-containing protein
	Gh_A05G3488	90407032	90408229	AT3G56230	BTB/POZ domain-containing protein
	Gh_A05G3489	90428029	90429659	AT5G05340	Peroxidase superfamily protein
	Gh_A05G3490	90449023	90450086	AT5G05250	unknown protein
	Gh_A05G3491	90475973	90477028	AT5G05270	Chalcone-flavanone isomerase family protein
	Gh_A05G3492	90539303	90541335
	Gh_A05G3493	90545166	90546162	AT2G40610	expansin A8
	Gh_A05G3494	90552219	90552482	AT2G40530	unknown protein
	Gh_A05G3495	90556853	90561373	AT2G40540	potassium transporter 2
	Gh_A05G3496	90561843	90562533	AT3G56290	unknown protein; Has 39 Blast hits to 39 proteins in 15 species: Archae - 0
	Gh_A05G3497	90565101	90565671
	Gh_A05G3498	90575593	90578022	AT2G40740	WRKY DNA-binding protein 55
	Gh_A05G3499	90583705	90584788	AT3G56400	WRKY DNA-binding protein 70
	Gh_A05G3500	90592277	90596479	AT5G05200	Protein kinase superfamily protein
