# Supplementary material for: Analysis of Drought Tolerance and Associated Traits in Upland Cotton at the Seedling Stage
Source: Int J Mol Sci. 2019 Aug 9;20(16):3888. doi: 10.3390/ijms20163888 (PMC6720584; doi:10.3390/ijms20163888)
Supplement: Supplementary file 1 [file ijms-20-03888-s001.zip › Supplementary files/Supplementary Table S4.xlsx]

## Sheet: CWS
Table S4 Candidate genes of associated loci A05:4580354 and A11:45127798 for CWS trait
SNP locus	Genes located in candidate region	Start	End	Annotation in Arabidopsis
A05:4580354	Gh_A05G0389	4337380	4339606	AT5G25620	Flavin-binding monooxygenase family protein
	Gh_A05G0390	4358119	4359765	AT5G25610	BURP domain-containing protein
	Gh_A05G0391	4369019	4370547	AT5G25610	BURP domain-containing protein
	Gh_A05G0392	4377315	4381916	AT5G11470	bromo-adjacent homology (BAH) domain-containing protein
	Gh_A05G0393	4384078	4387165	AT5G25590	Protein of unknown function (DUF630 and DUF632)
	Gh_A05G0394	4388471	4388809	AT2G25735	unknown
	Gh_A05G0395	4405857	4408739	AT4G32660	Protein kinase superfamily protein
	Gh_A05G0396	4410598	4414557	AT5G25580	unknown
	Gh_A05G0397	4416949	4436859	AT2G25730	unknown
	Gh_A05G0398	4472462	4482669	AT5G35180	Protein of unknown function (DUF1336)
	Gh_A05G0399	4487484	4490402	AT5G51350	Leucine-rich repeat transmembrane protein kinase family protein
	Gh_A05G0400	4495791	4511254	AT5G20320	dicer-like 4
	Gh_A05G0401	4542849	4546715	AT2G07690	Minichromosome maintenance (MCM2/3/5) family protein
	Gh_A05G0402	4547828	4551595	AT3G42640	H(+)-ATPase 8
	Gh_A05G0403	4554199	4554802	AT4G31985	Ribosomal protein L39 family protein
	Gh_A05G0404	4559694	4560842	AT4G19810	Glycosyl hydrolase family protein with chitinase insertion domain
	Gh_A05G0405	4562167	4565261	AT1G11300	protein serine/threonine kinases;protein kinases;ATP binding;sugar binding;kinases;carbohydrate binding
	Gh_A05G0406	4573681	4575636	AT4G31020	alpha/beta-Hydrolases superfamily protein
	Gh_A05G0407	4588289	4607727	AT2G25180	response regulator 12
	Gh_A05G0408	4608258	4609205	AT2G24290	Protein of unknown function (DUF1068)
	Gh_A05G0409	4610168	4618195	AT2G24280	alpha/beta-Hydrolases superfamily protein
	Gh_A05G0410	4626358	4627036	AT5G58070	temperature-induced lipocalin
	Gh_A05G0411	4627707	4631846	AT5G58060	SNARE-like superfamily protein
	Gh_A05G0412	4636259	4639239	AT5G58170	SHV3-like 5
	Gh_A05G0413	4658011	4665717	AT5G58040	homolog of yeast FIP1 [V]
	Gh_A05G0414	4672843	4679438	AT5G58030	Transport protein particle (TRAPP) component
	Gh_A05G0415	4681423	4683777	AT2G24270	aldehyde dehydrogenase 11A3
	Gh_A05G0416	4697569	4700249	AT2G24260	LJRHL1-like 1
	Gh_A05G0417	4703181	4703754	AT5G58005	Cytochrome c oxidase, subunit Vib family protein
	Gh_A05G0418	4720527	4722095	AT4G30960	SOS3-interacting protein 3
	Gh_A05G0419	4731206	4734194	AT5G58000	Reticulon family protein
	Gh_A05G0420	4739022	4740353	AT2G24240	BTB/POZ domain with WD40/YVTN repeat-like protein
	Gh_A05G0421	4747404	4752517	AT5G57990	ubiquitin-specific protease 23
	Gh_A05G0422	4755378	4757936	AT2G24230	Leucine-rich repeat protein kinase family protein
	Gh_A05G0423	4762477	4763386	AT5G48930	hydroxycinnamoyl-CoA shikimate/quinate hydroxycinnamoyl transferase
	Gh_A05G0424	4764409	4765429	AT5G57900	SKP1 interacting partner 1
	Gh_A05G0425	4776311	4777677	AT5G57910	unknown
	Gh_A05G0426	4780259	4782983	AT2G24020	Uncharacterised BCR, YbaB family COG0718
	Gh_A05G0427	4784240	4785126	AT2G25060	early nodulin-like protein 14
	Gh_A05G0428	4786401	4795009	AT5G57940	cyclic nucleotide gated channel 5
	Gh_A05G0429	4798677	4799837	AT4G32280	indole-3-acetic acid inducible 29
	Gh_A05G0430	4803915	4805870	AT2G25430	epsin N-terminal homology (ENTH) domain-containing protein / clathrin assembly protein-related
	Gh_A05G0431	4809528	4811244	AT4G32295	unknown
	Gh_A05G0432	4820463	4822937	AT4G32300	S-domain-2 5
	Gh_A05G0433	4827451	4827630		unknown
	Gh_A05G0434	4827822	4829726	AT2G25490	EIN3-binding F box protein 1
A11:45127798	Gh_A11G1856	45114629	45116338	AT4G40020	Myosin heavy chain-related protein
	Gh_A11G1857	45293986	45300333	AT4G02570	cullin 1
	Gh_A11G1858	45306099	45308154	AT4G33950	Protein kinase superfamily protein
