# Supplementary material for: Analysis of Drought Tolerance and Associated Traits in Upland Cotton at the Seedling Stage
Source: Int J Mol Sci. 2019 Aug 9;20(16):3888. doi: 10.3390/ijms20163888 (PMC6720584; doi:10.3390/ijms20163888)
Supplement: Supplementary file 1 [file ijms-20-03888-s001.zip › Supplementary files/Supplementary Table S5.xlsx]

## Sheet: LT
Table S5 Candidade gene of associated loci with LT trait
SNP locus	Genes located in candidate region	Start	End	Annotation in Arabidopsis		Gene-based association with traits	Region	Variation Type	Associated signal in GWAS (P-value)
	Gh_D03G0715	25174455	25175321	AT4G23720	Protein of unknown function (DUF1191)
	Gh_D03G0716	25175523	25180383	AT3G59140	multidrug resistance-associated protein 14
	Gh_D03G0717	25213150	25215246	AT5G07280	Leucine-rich repeat transmembrane protein kinase
	Gh_D03G0718	25217084	25219639	AT5G53300	ubiquitin-conjugating enzyme 10
	Gh_D03G0719	25284422	25288885
	Gh_D03G0720	25291637	25292803	AT4G29090	Ribonuclease H-like superfamily protein
	Gh_D03G0721	25411442	25412425	AT4G23750	cytokinin response factor 2
	Gh_D03G0722	25457692	25457993	AT2G46330	arabinogalactan protein 16
	Gh_D03G0723	25461199	25463249
	Gh_D03G0724	25465005	25465262	ATCG00120	ATP synthase subunit alpha
	Gh_D03G0725	25492727	25493023	AT5G60570	Galactose oxidase/kelch repeat superfamily protein
	Gh_D03G0726	25554434	25554962		unknown
	Gh_D03G0727	25561310	25563644	AT1G64320	myosin heavy chain-related
	Gh_D03G0728	25566581	25569099	AT5G41790	COP1-interactive protein 1
	Gh_D03G0729	25572875	25575539	AT3G61670	Protein of unknown function (DUF3133)
	Gh_D03G0730	25579282	25581525	AT4G11090	TRICHOME BIREFRINGENCE-LIKE 23
	Gh_D03G0731	25598355	25599068	AT3G04950	unknown
	Gh_D03G0732	25600646	25603356	AT5G41800	Transmembrane amino acid transporter family protein
	Gh_D03G0733	25631856	25632230	AT5G41810	unknown
	Gh_D03G0734	25645250	25645603		unknown
	Gh_D03G0735	25659840	25660729		unknown
	Gh_D03G0736	25664594	25665274		unknown
	Gh_D03G0737	25683401	25686049	AT1G64385	unknown
D03:25729410	Gh_D03G0738	25727099	25730030	AT1G64390	glycosyl hydrolase 9C2	yes	exonic	synonymous	3.9607e-07
	Gh_D03G0739	25730769	25731761	AT4G26080	Protein phosphatase 2C family protein
	Gh_D03G0740	25739590	25740096		unknown
	Gh_D03G0741	25749200	25752093	AT4G23840	Leucine-rich repeat (LRR) family protein
	Gh_D03G0742	25755899	25756677	AT5G27410	D-aminoacid aminotransferase-like PLP-dependent enzymes superfamily protein
	Gh_D03G0743	25772728	25775294	AT3G53180	glutamate-ammonia ligases;catalytics;glutamate-ammonia ligases
	Gh_D03G0744	25796424	25802440	AT4G23850	AMP-dependent synthetase and ligase family protein
	Gh_D03G0745	25834958	25838212	AT5G62050	homolog of yeast oxidase assembly 1 (OXA1)
	Gh_D03G0746	25848736	25849968	AT5G53110	RING/U-box superfamily protein
	Gh_D03G0747	25857334	25858857	AT5G53110	RING/U-box superfamily protein
	Gh_D03G0748	25869672	25870864	AT5G53110	RING/U-box superfamily protein
	Gh_D03G0749	25872078	25873293	AT5G53110	RING/U-box superfamily protein
	Gh_D03G0750	25888706	25889708	AT5G53110	RING/U-box superfamily protein
	Gh_D03G0751	25898208	25898907		unknown
	Gh_D03G0752	25933540	25935692	AT5G53110	RING/U-box superfamily protein
	Gh_D03G0753	25942937	25943990	AT2G24960	unknown
	Gh_D03G0754	25960118	25960872	AT5G08590	SNF1-related protein kinase 2.1
	Gh_D03G0755	25977454	25980148	AT5G53110	RING/U-box superfamily protein
	Gh_D03G0756	26035461	26035727
	Gh_D03G0757	26074379	26074582
	Gh_D03G0758	26094372	26095571
	Gh_D03G0759	26099936	26100238
	Gh_D03G0760	26185762	26186556	AT3G01410	Polynucleotidyl transferase, ribonuclease H-like superfamily protein
	Gh_D03G0761	26192506	26194167
	Gh_D03G0762	26205657	26208915	AT4G10960	UDP-D-glucose/UDP-D-galactose 4-epimerase 5
