# Supplementary material for: Analysis of Drought Tolerance and Associated Traits in Upland Cotton at the Seedling Stage
Source: Int J Mol Sci. 2019 Aug 9;20(16):3888. doi: 10.3390/ijms20163888 (PMC6720584; doi:10.3390/ijms20163888)
Supplement: Supplementary file 1 [file ijms-20-03888-s001.zip › Supplementary files/Supplementary Table S6.xlsx]

## Sheet: Sheet1
Table S6 Details of candidate genes on chromosome A11 with EWS trait via genome-wide association study (GWAS) in upland cotton
SNP loci	Gene ID	Start	End	Annotation in Arabidopsis
A11:86279835	Gh_A11G2580	86109870	86111602	AT5G53950	NAC (No Apical Meristem) domain transcriptional regulator superfamily protein
	Gh_A11G2581	86149411	86150545	AT1G50180	NB-ARC domain-containing disease resistance protein
	Gh_A11G2582	86266083	86268396	AT5G08160	serine/threonine protein kinase 3
	Gh_A11G2583	86303739	86305454	AT2G33793
	Gh_A11G2584	86307391	86307738
	Gh_A11G2585	86355923	86357139	AT2G45330	RNA 2\'-phosphotransferase, Tpt1 / KptA family
	Gh_A11G2586	86429073	86431310	AT1G47960	cell wall / vacuolar inhibitor of fructosidase 1
	Gh_A11G2587	86433827	86435751	AT3G15110
	Gh_A11G2588	86456984	86457562	AT5G64950	Mitochondrial transcription termination factor family protein
	Gh_A11G2589	86459346	86461432	AT1G53190	RING/U-box superfamily protein
	Gh_A11G2590	86464013	86466609	AT3G58120	Basic-leucine zipper (bZIP) transcription factor family protein
	Gh_A11G2591	86479947	86483555	AT1G53210	sodium/calcium exchanger family protein / calcium-binding EF hand family protein
	Gh_A11G2592	86485800	86488436	AT2G31130
	Gh_A11G2593	86491729	86493940	AT1G11300	protein serine/threonine kinases;protein kinases;ATP binding;sugar binding
